# Supplementary material for: Corneal thickness measurements with the RTVue, Casia-2, and Pentacam devices in patients with mild-to-moderate keratoconus: a comparative study
Source: BMC Ophthalmol. 2023 Jan 26;23:36. doi: 10.1186/s12886-023-02767-x (PMC9878798; doi:10.1186/s12886-023-02767-x)
Supplement: Supplementary file 1 — Additional file 1. [file 12886_2023_2767_MOESM1_ESM.xlsx]

## Sheet: Sheet1
Basic Information					Pentacam Measurement																						RTVue Measurement						Casia Measurement
Eye	Number of Patients	Gender	Year of Birth	Age	CCT (μm)	TCT (μm)	CCT-TCT (μm)	TCT(x)	TCT(y)	Pupil(x)	Pupil(y)	ISV	IHA	IVA	IHD	KI	Rmin	CKI	Cone Deviation (mm)	Astigmatism (D)	Km (front) (D)	Kmax (D)	TKC	C grade	A grade	B grade	CCT (μm)	TCT (μm)	TCT(x)	TCT(y)	Cone Deviation (mm)	CCT-TCT (μm)	CCT (μm)	TCT (μm)	TCT(x)	TCT(y)	Cone Deviation (mm)	CCT-TCT (μm)
OS	1	Male	1983	39	537	531	6	0.37	-0.55	0.07	0.32	112	1	1.49	0.135	1.25	5.93	0.99	0.662873	7.7	42.9	56.9	KC3	0	0	1	533	506	0.047	-1.494	2.23425	27	533	511	0.87	-1.3	2.4469	22
OD	2	Male	2002	20	456	453	3	-0.13	-0.19	0.12	0.26	103	10.1	0.92	0.158	1.23	5.12	1.16	0.230217	3.6	51.6	65.9	KC3	1	4	4	459	436	-0.406	-0.388	0.31538	23	456	436	-0.25	-0.61	0.4346	20
OS	3	Male	1991	31	526	507	19	0.54	-0.48	-0.18	0.47	103	20.2	0.98	0.151	1.26	5.81	1.08	0.722496	1.9	52.7	58.1	KC3	0	4	4	523	477	0.847	-0.576	1.04919	46	509	468	0.68	-0.68	0.9248	41
OS	4	Male	2004	18	427	423	4	0.31	-0.25	-0.03	0.41	118	101.9	0.72	0.149	1.24	4.89	1.24	0.398246	7.7	51.9	69	KC3	2	4	4	431	409	0.194	-0.559	0.350117	22	432	417	0.14	-0.71	0.5237	15
OD	5	Male	2004	18	462	462	0	0	0.13	0.4	0.37	110	70.8	0.96	0.165	1.16	4.98	1.19	0.13	2.1	54.1	67.8	KC3	1	4	4	473	459	-0.206	0.341	0.158717	14	459	451	-0.48	0	0.2304	8
OD	6	Male	2004	18	500	490	10	-0.25	-0.49	0.03	0.5	68	25.1	0.68	0.089	1.14	6.27	1.07	0.550091	3.5	47.5	53.8	KC2	1	2	4	496	468	-0.624	-0.328	0.49696	28	495	470	-0.6	-0.4	0.52	25
OD	7	Male	1999	23	514	509	5	-0.75	-0.41	0.04	0.24	73	2.5	0.84	0.125	1.2	6.01	1.05	0.854751	5.1	46.3	56.2	KC2	0	2	2	521	499	-0.829	-1.053	1.79605	22	520	502	-0.65	-0.65	0.845	18
OD	8	Male	2002	20	508	498	10	-0.51	-0.84	0.04	0.13	42	5	0.31	0.033	1.11	6.89	1.05	0.9827	1.6	46.1	49	KC1	0	1	2	504	492	-0.935	-0.871	1.63287	12	510	492	-0.52	-0.78	0.8788	18
OD	9	Male	2004	18	521	515	6	-0.14	-0.48	0.15	0.15	68	38	0.51	0.07	1.18	6	1.07	0.5	6.1	49.1	56.3	KC2	0	2	4	532	504	-0.07	-0.045	0.006925	28	511	507	0	-0.24	0.0576	4
OS	10	Female	1993	29	434	429	5	0.26	-0.26	-0.13	0.36	86	43.5	0.91	0.124	1.2	6.08	1.1	0.367696	3.1	46.5	55.5	KC2-3	2	2	4	447	428	0.153	-0.529	0.30325	19	445	427	0.51	-0.51	0.5202	18
OD	11	Female	2002	20	564	540	24	-0.46	-0.39	-0.04	0.08	56	16.3	0.45	0.049	1.13	6.64	1.05	0.603075	0.8	41.4	50.8	KC1-2	0	2	4	553	525	-0.882	-1.071	1.92497	28	560	520	-0.48	-1.16	1.576	40
OS	12	Male	1992	30	459	457	2	0.32	0.13	-0.33	0.16	92	37.1	0.4	0.071	1.08	5.49	1.14	0.345398	5	52.2	61.5	KC2-3	1	4	4	448	434	0.418	0.376	0.3161	14	444	438	0.35	0.35	0.245	6
OD	13	Male	2002	20	428	426	2	-0.32	-0.19	-0.16	0.42	123	15.3	1.14	0.182	1.35	4.94	1.19	0.372156	6.7	50.8	68.4	KC3	2	4	4	439	415	-0.347	-0.512	0.382553	24	444	424	-0.33	-0.79	0.733	20
OD	14	Male	2003	19	498	486	12	-0.07	-0.67	-0.1	0.54	104	66.7	0.94	0.148	1.31	5.35	1.31	0.673647	6.5	50.1	63.1	KC3	1	2	4	505	486	-0.047	-0.624	0.391585	19	500	491	-0.27	-0.65	0.4954	9
OD	15	Female	2001	21	453	452	1	-0.13	0.06	0.09	0.38	66	6.3	0.18	0.024	1.11	5.69	1.07	0.143178	9	49.5	59.4	KC2	1	2	4	436	425	-0.118	0.494	0.25796	11	440	433	-0.18	0.42	0.2088	7
OS	16	Male	2005	17	466	461	5	0.07	-0.33	-0.34	0.52	114	19.1	0.92	0.164	1.3	5.21	1.17	0.337343	1	53.9	64.7	KC3	1	4	4	490	451	0.629	-0.859	1.13352	39	472	432	0.37	-0.89	0.929	40
OD	17	Male	2000	22	472	469	3	-0.14	-0.34	-0.11	0.6	105	5.7	1.31	0.166	1.34	6.15	1.05	0.367696	1.5	47.4	54.9	KC3	1	2	4	477	452	-0.059	-0.624	0.392857	25	476	458	-0.18	-0.9	0.8424	18
OD	18	Male	2000	22	534	527	7	-0.06	-0.58	0.17	0.28	38	43.8	0.39	0.051	1.08	7.09	1	0.583095	2.2	43	47.6	KC1	0	0	1	532	515	-0.459	-1.088	1.39443	17	542	516	-0.47	-1.15	1.5434	26
OD	19	Female	1995	27	471	470	1	-0.06	-0.12	0.01	0.38	76	11.9	0.58	0.09	1.17	5.55	1.13	0.134164	2.5	51.6	60.9	KC2	1	4	4	478	459	0.376	-0.418	0.3161	19	461	445	-0.31	-0.47	0.317	16
OS	20	Female	2000	22	391	379	12	0.43	-0.56	0	0.51	117	7.8	1.42	0.215	1.33	5.24	1.05	0.706045	1.5	48.8	64.4	KC3	3	4	4	396	368	0.147	-0.929	0.88465	28	399	378	0	-0.98	0.9604	21
OD	21	Male	1996	26	469	451	18	-0.39	-0.61	0.07	0.17	100	18.4	0.94	0.133	1.23	5.62	1.07	0.724017	4.5	47.9	60	KC3	1	2	4	466	445	-0.353	-0.753	0.691618	21	470	439	-0.46	-0.68	0.674	31
OD	22	Male	2000	22	537	537	0	-0.12	-0.06	-0.12	0.22	58	32.1	0.59	0.089	1.07	6.43	1.05	0.134164	2.1	46.9	52.5	KC2	0	2	3	534	520	-0.706	-0.394	0.653672	14	527	505	-0.65	-0.27	0.4954	22
OS	23	Male	1999	23	534	507	27	1.34	-0.81	-0.06	0.34	65	12.6	0.83	0.1	1.18	6.62	0.96	1.56579	0.3	42.4	51	KC2	0	1	2	531	489	0.835	-1.382	2.60715	42	543	488	0.91	-1.36	2.6777	55
OD	24	Female	2004	18	538	525	13	-0.53	-0.87	0.11	-0.03	56	12.2	0.4	0.043	1.1	6.61	1.05	1.01872	6.5	44.2	51.1	KC1-2	0	0	2	524	508	-0.982	-0.859	1.7022	16	533	513	-0.69	-1.03	1.537	20
OS	25	Male	2007	15	499	488	11	0.67	-0.47	-0.29	0.29	68	18.3	0.7	0.096	1.1	6.52	1.04	0.818413	5.1	43.6	51.8	KC2	1	2	3	493	468	1.018	-0.535	1.32255	25	496	470	0.91	-0.61	1.2002	26
OD	26	Male	2000	22	511	504	7	-0.56	-0.42	-0.04	0.19	54	47.4	0.54	0.062	1.15	6.87	1.04	0.7	5	43.6	49.2	KC1-2	0	0	2	510	498	-0.488	-0.171	0.267385	12	517	511	-0.84	0.17	0.7345	6
OD	27	Male	2004	18	518	502	16	-0.19	-0.92	0.03	0.24	67	14.8	0.7	0.095	1.1	6.28	1.05	0.939415	3.5	47.2	53.8	KC2	0	2	3	503	486	-0.471	-1.194	1.64748	17	506	484	-0.39	-0.94	1.0357	22
OS	28	Female	2002	20	437	433	4	0.31	-0.38	0	0.21	37	31.7	0.29	0.037	1.09	6.46	1.04	0.490408	3.5	46.9	52.3	KC1	2	2	2	420	411	0.112	-0.159	0.037825	9	428	419	0	-0.62	0.3844	9
OD	29	Female	1992	30	503	494	9	-0.46	-0.72	0.1	0.24	36	24.5	0.25	0.034	1.06	6.93	1.03	0.8544	3.8	44.6	48.7	KC1	0	0	2	499	474	-0.659	-1.1	1.64428	25	488	478	-0.79	-0.33	0.733	10
OD	30	Female	1983	39	440	438	2	-0.26	-0.26	0.11	0.72	86	19.9	0.76	0.134	1.26	5.6	1.1	0.367696	7.1	50.4	60.3	KC2-3	2	2	4	444	432	-0.071	-0.488	0.243185	12	447	440	-0.16	-0.82	0.698	7
OD	31	Male	1983	39	525	521	4	-0.2	-0.74	0.03	0.45	94	5.9	1.12	0.157	1.26	6.01	1.07	0.766551	2.5	46.7	56.2	KC2-3	0	2	4	523	487	-0.735	-0.9	1.35023	36	517	486	-0.52	-0.78	0.8788	31
OS	32	Male	2000	22	514	502	12	0.61	-0.67	0	0.15	42	45	0.51	0.064	1.11	7.07	1.01	0.906091	3.2	43.1	47.7	KC1	0	0	1	513	483	1.018	-1.094	2.23316	30	516	490	0.95	-0.95	1.805	26
OS	33	Male	1993	29	450	443	7	0.56	-0.35	0.06	0.51	63	37.3	0.62	0.097	1.16	6.18	1.07	0.660379	4.4	47.4	54.7	KC2	2	2	3	452	428	0.371	-0.941	1.02312	24	454	433	0.47	-0.73	0.7538	21
OD	34	Male	1997	25	521	515	6	-0.4	-0.66	0.08	0.4	38	1.1	0.41	0.047	1.09	7.27	1.03	0.771751	0.4	44.1	46.4	KC1	0	0	0	520	508	-0.835	-0.706	1.19566	12	518	504	-0.48	-0.72	0.7488	14
OD	35	Male	2002	20	527	513	14	-0.82	-0.96	0.14	0.35	70	57.2	0.88	0.089	1.19	6.67	1.04	1.26254	5.3	42.2	50.6	KC2	0	0	2	517	505	-0.906	-0.365	0.954061	12	525	511	-0.91	-0.61	1.2002	14
OD	36	Male	1986	36	505	497	8	-0.41	-0.48	-0.09	0.39	80	21.6	1.05	0.13	1.24	6.43	1.04	0.631269	3.7	44	52.5	KC2	0	1	2	503	483	-0.212	-0.682	0.510068	20	508	477	-0.68	-0.68	0.9248	31
OD	37	Male	1996	26	382	375	7	-0.19	-0.32	0.22	0.71	128	8.1	1.02	0.21	1.42	4.95	1.1	0.372156	6.2	58.1	68.1	KC3	3	4	4	403	377	-0.082	-0.6	0.366724	26	396	375	-0.22	-0.54	0.34	21
OD	38	Male	2000	22	484	478	6	-0.12	-0.37	0.29	0.58	108	53.6	1.39	0.186	1.3	5.85	1.07	0.388973	3.5	45.3	57.7	KC3	1	2	4	490	466	-0.218	-0.653	0.473933	24	497	464	-0.38	-0.92	0.9908	33
OD	39	Male	2002	20	475	470	5	-0.07	-0.41	0.01	0.26	58	14.3	0.56	0.07	1.15	6.44	1.06	0.415933	3.7	45.1	52.4	KC2	1	1	3	473	451	-0.376	-0.5	0.391376	22	465	455	-0.21	-0.52	0.3145	10
OD	40	Female	1992	30	457	450	7	-0.25	-0.34	0.05	0.32	115	7.3	1.47	0.212	1.31	5.52	1.04	0.422019	2.2	46.8	61.1	KC3	1	2	4	453	430	-0.106	-1.129	1.28588	23	449	428	0	-1.14	1.2996	21
OD	41	Male	1990	32	551	539	12	-0.61	-0.75	-0.19	0.12	51	55	0.43	0.061	1.06	7.05	1.02	0.966747	5	42.7	47.9	KC1	0	0	1	553	536	-0.647	-0.876	1.18599	17	560	549	-1.13	-0.76	1.8545	11
OD	42	Female	1989	33	482	472	10	-0.6	-0.54	0.09	0.27	69	35.8	0.8	0.109	1.17	6.34	1.04	0.807217	4.7	45.6	53.3	KC2	1	2	2	479	462	-1.071	-0.635	1.55027	17	486	464	-0.82	-0.82	1.3448	22
OS	43	Male	1998	24	432	423	9	0.46	-0.33	-0.17	0.35	102	7.8	0.85	0.152	1.21	5.19	1.12	0.566127	2.8	55.7	65	KC3	2	4	4	428	397	0.876	-0.194	0.805012	31	435	401	0.96	-0.64	1.3312	34
OS	44	Male	1996	26	539	527	12	0.59	-0.65	0.05	0.45	79	28	0.78	0.112	1.19	6.05	1.08	0.877838	8.5	44.1	52.4	KC3	0	2	3	540	482	0.688	-1.665	3.24557	58	550	481	0.67	-1.63	3.1058	69
OS	45	Male	1999	23	487	473	14	0.61	-0.49	-0.13	0.51	118	155.2	1.35	0.199	1.29	5.11	1.09	0.782432	7.6	48.8	66.1	KC3	1	3	4	485	461	0.012	-0.941	0.885625	24	483	461	0.19	-0.94	0.9197	22
OS	46	Male	2000	22	570	541	29	0.19	-1.45	0.13	0.12	39	13.3	0.46	0.06	1.13	6.97	0.99	1.4624	1.1	43.5	48.4	KC1	0	1	2	560	516	0.076	-1.641	2.69866	44	560	519	0	-1.62	2.6244	41
Legend：The basic information and ocular parameters of all participants measured by Pentacam, RTVue and Casia.
